# Supplementary material for: Targeting monoamine oxidase A-regulated tumor-associated macrophage polarization for cancer immunotherapy
Source: Nat Commun. 2021 Jun 10;12:3530. doi: 10.1038/s41467-021-23164-2 (PMC8192781; doi:10.1038/s41467-021-23164-2)
Supplement: Supplementary file 3 — Source Data [file 41467_2021_23164_MOESM3_ESM.xlsx]

## Sheet: Figure 1
		Figure 1a
			Tumor-free mice			Mo		1.14378	0.639407	0.747843	1.46897
			Tumor-bearing mice			Mo		0.535815	0.667022	0.786657	0.936796
						TAMs		2.35676	3.38418	2.68293	3.33066
		Figure 1c
			Tumor volume			Days	Maoa WT										Maoa KO
						0	0	0	0	0	0	0	0	0	0		0	0	0	0	0	0	0	0
						4	57.154	69.629	86.2125	82.472	60.0925	88.938	93.775	89.376	102.69		78.8216	60.6936	71.3416	70.125	58.3176	78.5664	60.5176	69.2522
						7	139.24	108.842	135.594	186.624	96.228	207.36	171.5	171.088	186.2		145.303	127.949	117.045	83.5548	129.178	139.27	131.196	142.886
						11	394.944	229.992	426.472	315.024	189.486	278.515	291.622	312.56	232.099		132.278	66.816	200.688	153.76	198.414	211.548	174.143	84.5325
						14	201.144	475.398	402.688	525.402	440.062	551.668	647.68	678.976	374.604		109.33	248.832	370.697	225.504	288.99	60.025	145.408	241.968
						18	736.622	514.553	500.011	552.25	758.43	917.163	1081.67	1132.81	482.906		426.564	452.473	130.696	444.341	46.464	269.5	504.986	349.448
		Figure 1d
			Tumor volume		WT	736.622	514.553	500.011	552.25	758.43	917.163	1081.67	1132.81	482.906
					KO	426.564	452.473	130.696	444.341	46.464	269.5	504.986	349.448
		Figure 1e
			CD206 (MFI)		WT	14166	19254	18276	9540	20665	17655	14583	18904	16546
					KO	9512	5028	5568	10568	9478	7132	2856	6805
		Figure 1f
			CD69 (MFI)		WT	403	1486	1863	1512	876	1789	1395	1950	1069
					KO	1934	2321	2712	2669	1849	2642	3908	3270
		Figure 1g
			CD86 (MFI)		WT	7783	12995	11223	9010	7017	8788	12592	10411	12611
					KO	13902	12587	14723	13810	11378	12570	12204	12968
		Figure 1h
			I-Ab (MFI)		WT	1995	2052	2128	1227	1578	3889	1910	996	3602
					KO	2773	1808	3872	2639	3948	4874	3819	2795
		Figure 1i
					Maoa WT					Maoa KO
				Mrc1	0.956512	0.898042	1.00616	1.13986		0.693927	0.778007	0.680589	0.525795
				Chi3l3	0.744974	0.849839	1.2908	1.14018		0.228183	0.150128	0.124936	0.230408
				Arg1	0.690445	1.03785	1.24885	1.02427		0.626592	0.50264	0.627461	0.807536
		Figure 1j
					Maoa WT					Maoa KO
				Il6	1.09436	1.12124	0.832254	0.957333		1.89618	1.84305	2.1691	2.18873
				Ccl2	1.07125	1.00646	0.993294	0.929349		1.32711	1.35312	1.24513	1.34751
				Tnf	0.897123	1.02482	1.00304	1.0999		1.2696	1.30078	1.17803	1.2078

## Sheet: Figure 2
		Figure 2b
			Tumor volume			Days	Maoa WT								Maoa KO
						0	0	0	0	0	0	0	0		0	0	0	0	0	0	0	0	0
						7	61.2255	49.726	54.1205	58.9265	50.336	36.1415	54.1205		32.7015	46.546	43.706	53.016	45.6	56.448	31.1805	45.496	24.624
						13	140.899	131.584	111.392	123.008	111.392	115.351	165.584		84.564	114.048	92.512	94.221	94.989	86.022	81.648	73.008	84.27
						17	224.998	190.278	217.012	139.425	145.926	141.537	270.015		118.171	94.8036	96.3327	130.327	96.7582	147.127	124.703	85.6555	103.377
						21	306.56	267.088	306.816	157.115	267.696	187.216	354.016		104.271	181.44	101.343	160.684	126.75	155.52	142.83	109.563	109.867
						24	321.512	329.06	402.502	198.776	310.675	239.264	441.408		107.453	185.493	126.75	191.66	153.84	172.234	158.985	136.458	129.059
		Figure 2c
			Tumor volume		WT	321.512	329.06	402.502	198.776	310.675	239.264	441.408
					KO	107.453	185.493	126.75	191.66	153.84	172.234	158.985	136.458	129.059
		Figure 2d
			CD206 (MFI)		WT	1071	773	613	623	1743	1192	1526
					KO	350	1024	131	950	456	787	188	165	122
		Figure 2e
			CD69 (MFI)		WT	675	612	456	402	319	1257	1061
					KO	842	1374	598	1127	1584	939	1193	716	1761
		Figure 2f
			CD86 (MFI)		WT	19613	27839	13240	11728	9253	24609	24845
					KO	26442	18643	19342	30856	48034	25385	36656	18896	53185
		Figure 2h
			Tumor volume			Day	Maoa WT											Maoa KO
						0	0	0	0	0	0	0	0	0	0	0		0	0	0	0	0	0	0	0	0
						4	64.5954	73.1033	80.8709	75.5771	42.986	44.982	87.88	82.8655	87.88	117.212		46.0933	52.0244	63.0458	56.4268	75.2965	56.16	113.892	82.368	72.111
						8	197.556	160.826	131.588	191.896	210.412	135	158.438	124.2	285.894	163.35		142.56	219.108	139.238	103.226	214.326	52.0182	118.606	78.7152	105.456
						12	468.327	616.625	428.774	418.176	601.859	314.152	248.896	213.75	476.887	233.974		276.663	245.986	149.282	123.575	252.715	190.15	180.918	188.538	156.426
						15	773.309	723.383	493.237	671.571	732.493	545.928	510.011	385.77	789.981	410.478		279.122	403.502	172.736	261.612	346.376	215.223	271.036	267.717	242.667
						18	915.366	984.189	690.014	696.632	614.079	884.352	641.52	604.608	1217.74	437.536		285.404	558.431	105.318	298.45	446.571	333.12	269.021	255.873	246.402
		Figure 2i
			Tumor volume		WT	915.366	984.189	690.014	696.632	614.079	884.352	641.52	604.608	1217.74	437.536
					KO	285.404	558.431	105.318	298.45	446.571	333.12	269.021	255.873	246.402
		Figure 2j
			CD206 (MFI)		WT	1779	2843	3397	4340	2776	3342	2669	5563
					KO	2716	3160	1825	2233	1798	1359	1617	1525
		Figure 2k
			CD69 (MFI)		WT	1306	1512	806	985	727	786	568	619
					KO	925	944	2010	1335	772	1830	1271	2230
		Figure 2l
			CD86 (MFI)		WT	1707	1355	723	1102	1454	869	595	892
					KO	4586	2620	1344	1414	4322	1796	3272	6177
		Figure 2m
			Granzyme B (MFI)		WT	1727	2830	2605	2068	1062	1744	3481	1509	1483	1481
					KO	2269	2358	2882	1779	4167	2622	3527	3175	2205

## Sheet: Figure 3
		Figure 3b
			Days	WT							KO
			0	0.967434	1.03257	1.029	1.04553	0.948839	0.876141		0.002245	0.089018	0.001394	0.105641	0.002304	0.099252
			3	4.21121	4.6211	4.75431	5.15237	4.58918	4.93905		0.018584	0.03247	0.016519	0.032741	0.016257	0.03265
			6	4.08755	3.84856	3.37581	3.74582	2.73821	3.87779		0.012059	0.003563	0.011275	0.00364	0.010578	0.003663
		Figure 3c
			NC	0.899559	1.00159	1.00437	1.03046	1.08922	0.974875
			IL-4/ IL-13	1.24599	1.07795	0.849856	0.70285	0.706269	0.717619
		Figure 3d	Anti-MAO-A , BMDMs no cytokine group
			MAO-A	Abcam, Recombinant Anti-Monoamine Oxidase A/MAO-A antibody [EPR7101], ab126751
		Figure 3d	Anti-β-actin, BMDMs no cytokine group
			β-actin	Santa Cruz, β-Actin Antibody (AC-15), sc-69879
		Figure 3d	Anti-MAO-A,	BMDMs IL-4 and IL-13 treatment group
			MAO-A	Abcam, Recombinant Anti-Monoamine Oxidase A/MAO-A antibody [EPR7101], ab126751
		Figure 3d	Anti-β-actin,	BMDMs IL-4 and IL-13 treatment group
			β-actin	Santa Cruz, β-Actin Antibody (AC-15), sc-69879
		Figure 3e
				Maoa WT					Maoa KO
			NC	715	882	827	920		897	958	875	763
			IL-4/IL-13	14185	14777	13829	15739		8204	7337	8282	8178
		Figure 3f
				Maoa WT					Maoa KO
			NC	0.78152	1.1268	0.971309	1.13918		0.238738	0.227826	0.214599	0.288788
			IL-4/IL-13	4.78673	5.10446	5.73583	5.44715		1.78819	1.98757	2.35388	1.89874
		Figure 3g
				Maoa WT					Maoa KO
			NC	0.925657	0.970606	1.04655	1.11353		0.824245	0.685698	0.925657	0.711586
			IL-4/IL-13	514.007	492.727	523.173	548.253		234.609	252.822	221.982	233.727
		Figure 3i
				Maoa WT				Maoa KO
			0:1	35.96	36.52	35.72		34.84	36.2	35.72
			1:2	0.1466	0.1956	0.1944		3.44	3.27	3.84
			1:4	4.1472	4.3584	4.5696		25.592	26.292	25.34
			1:8	14.1	14.205	14.19		30.43	30.736	30.974
		Figure 3j
				Maoa WT				Maoa KO
			0:1	29293	28532	27294		26613	27789	28153
			1:2	4781	5008	5750		12677	13880	12901
			1:4	20358	22397	18304		25433	27603	25497
			1:8	21561	21976	23731		25682	26269	26080
		Figure 3k
				Maoa WT				Maoa KO
			0:1	8044	7442	8120		7215	7140	8045
			1:2	14116	12171	12638		10026	9797	11471
			1:4	10924	11884	11772		8026	8233	8279
			1:8	7816	7627	8176		6494	7431	6770
		Figure 3n
			MIG	1.93344	0.609276	0.457286
			MIG-Maoa	12095.4	11699.6	10908.5
		Figure 3o
			MIG	0.959552	1.03128	1.01005
			MIG-Maoa	1.36172	1.61937	1.44837
		Figure 3p
			MIG	1.03458	1.0028	0.962621
			MIG-Maoa	1.37531	1.44238	1.44873

## Sheet: Figure 4
		Figure 4c
			ROS levels		WT	1.21606	0.87734	0.97297	0.933638
					KO	0.533957	0.580392	0.701334	0.772493
		Figure 4d
			ROS levels			WT					KO
					NC	0.889068	0.920247	1.01827	1.17242		0.55592	0.62526	0.655036	0.727662
					IL-4/IL-13	1.2895	1.36004	1.4645	1.43975		0.724513	0.770683	0.823321	0.913299
		Figure 4e
			CD206(MFI)		H2O2 (μM)	WT					KO
					0	17981	17578	17182	16266		12655	12546	12507	12086
					100	19853	18321	18196	18519		18576	17060	17001	17332
		Figure 4f
			Chi3l3 mRNA		H2O2 (μM)	WT				KO
					0	1.00305	0.933935	1.06392		0.528274	0.544508	0.561118
					100	1.58883	1.49592	1.60806		1.78499	1.50262	1.56317
		Figure 4g
			Arg1 mRNA		H2O2 (μM)	WT				KO
					0	1.13248	0.854104	1.0136		0.703635	0.675908	0.60853
					100	1.17587	1.21229	1.33861		1.18665	1.25867	1.32859
		Figure 4h
			ROS levels		Tyramine (μM)	WT					KO
					0	0.776776	0.928237	1.09322	1.20195		0.439235	0.537324	0.613595	0.735124
					100	2.10927	1.54958	1.78074	1.90786		0.695276	0.649297	0.906419	1.00487
		Figure 4i
			Chi3l3 mRNA		Tyramine (μM)	WT				KO
					0	1.01186	1.0189	0.969295		0.48587	0.600354	0.44618
					100	1.60548	1.51362	2.11112		0.477313	0.453762	0.596279
		Figure 4j
			Arg1 mRNA		Tyramine (μM)	WT				KO
					0	1.00005	1.07183	0.963979		0.597082	0.603892	0.581636
					100	1.858	2.06777	2.38184		0.822492	0.658014	0.821352
		Figure 4I	Anti-P-Stat6	Maoa WT and Maoa KO TAMs at day 18
			P-Stat6	Cell Signaling Technology, Phospho-Stat6 (Tyr641) (D8S9Y) Rabbit mAb, #56554
		Figure 4I	Anti-Stat6	Maoa WT and Maoa KO TAMs at day 18
			Stat6	Cell Signaling Technology, Stat6 (D3H4) Rabbit mAb , #5397
		Figure 4I	Anti-β-actin	Maoa WT and Maoa KO TAMs at day 18
			β-actin	Santa Cruz, β-Actin Antibody (AC-15), sc-69879
		Figure 4m	Anti-P-Stat6	Maoa WT and Maoa KO BMDMs, with or without IL-4/IL-13 polarization and H2O2 treatment.
			P-Stat6	Cell Signaling Technology, Phospho-Stat6 (Tyr641) (D8S9Y) Rabbit mAb, #56554
		Figure 4m	Anti-Stat6	Maoa WT and Maoa KO BMDMs, with or without IL-4/IL-13 polarization and H2O2 treatment.
			Stat6	Cell Signaling Technology, Stat6 (D3H4) Rabbit mAb, #5397
		Figure 4m	Anti-JAK1	Maoa WT and Maoa KO BMDMs, with or without IL-4/IL-13 polarization and H2O2 treatment.
			JAK1	Cell Signaling Technology, Jak1 (6G4) Rabbit mAb, #3344
		Figure 4m	Anti-JAK2	Maoa WT and Maoa KO BMDMs, with or without IL-4/IL-13 polarization and H2O2 treatment.
			JAK2	Cell Signaling Technology, Jak2 (D2E12) XP® Rabbit mAb , #3230
		Figure 4m	Anti-JAK3	Maoa WT and Maoa KO BMDMs, with or without IL-4/IL-13 polarization and H2O2 treatment.
			JAK3	Cell Signaling Technology, Jak3 (D7B12) Rabbit mAb , #8863
		Figure 4m	Anti-P-JAK1	Maoa WT and Maoa KO BMDMs, with or without IL-4/IL-13 polarization and H2O2 treatment.
			P-JAK1	Cell Signaling Technology, Phospho-Jak1(Tyr1034/1035) (D7N4Z) Rabbit mAb , #74129
		Figure 4m	Anti-P-JAK2	Maoa WT and Maoa KO BMDMs, with or without IL-4/IL-13 polarization and H2O2 treatment.
			P-JAK2	Cell Signaling Technology, Phospho-Jak2 (Tyr1008) (D4A8) Rabbit mAb , #8082
		Figure 4m	Anti-P-JAK3	Maoa WT and Maoa KO BMDMs, with or without IL-4/IL-13 polarization and H2O2 treatment.
			P-JAK3	Cell Signaling Technology, Phospho-Jak3 (Tyr980/981) (D44E3) Rabbit mAb , #5031
		Figure 4m	Anti-β-actin	Maoa WT and Maoa KO BMDMs, with or without IL-4/IL-13 polarization and H2O2 treatment.
			β-actin	Santa Cruz, β-Actin Antibody (AC-15), sc-69879

## Sheet: Figure 5
		Figure 5b
			ROS levels		PBS	Phenelzine	Clorgiline	Moclobemide	Pirlindole
					0.937676	0.438986	0.543108	0.477923	0.460425
					0.934215	0.45783	0.569451	0.49994	0.471963
					0.998918	0.475327	0.596274	0.514265	0.485807
					1.12919	0.569547	0.660209	0.585987	0.543973
		Figure 5c
			CD206 (MFI)		PBS	Phenelzine	Clorgiline	Moclobemide	Pirlindole
					5990	3129	2719	3256	3633
					5977	3047	3390	3234	3555
					5923	2730	3379	3007	3446
		Figure 5d
			Chi3l3 mRNA		PBS	Phenelzine	Clorgiline	Moclobemide	Pirlindole
					1.05757	0.669198	0.738266	0.794551	0.808761
					0.951156	0.685156	0.741857	0.816889	0.773723
					0.91241	0.715738	0.753778	0.770151	0.756987
					1.07979	0.700523	0.7025	0.72389	0.71251
		Figure 5e
			Arg1 mRNA		PBS	Phenelzine	Clorgiline	Moclobemide	Pirlindole
					0.983959	0.696066	0.472855	0.427936	0.517801
					0.960375	0.674689	0.459606	0.440272	0.52068
					1.03145	0.613568	0.447968	0.443642	0.519238
					1.02432	0.640955	0.537	0.51	0.546
		Figure 5g
			Tumor volume		Days
				Veh	0	0	0	0	0	0	0	0
					4	66.3255	84.564	95.8455	76.832	34.2225	120.094	154.638
					7	239.704	188.65	135.168	159.359	166.635	183.996	126.852
					10	244.688	418.489	410.504	249.64	406.503	368.327	207.831
					14	473.812	720.338	733.987	446.738	601.126	580.024	428.688
					18	541.008	785.293	821.516	1040.32	740.096	744.15	1247.96
					Days
				Veh + Phe	0	0	0	0	0	0	0	0	0
					4	52.65	46.575	71.7925	86.2125	48.668	92.2625	51.6375	63.36
					7	112.53	113.065	108.701	140.4	108.475	150.282	180.338	159.744
					10	152.626	157.216	99.986	122.786	169.016	166.635	166.635	226.482
					14	265.904	200.454	191.359	142.924	211.591	217.716	197.924	191.66
					18	412.5	71.225	334.125	238.392	202.645	370.45	369.639	180.216
					Days
				Clod	0	0	0	0	0	0	0	0
					4	99.238	90.75	81.648	108	66.816	70.304	117.212
					7	132.618	205.768	218.489	87.48	83.824	256	166.464
					10	474.624	282.123	225.264	332.82	134.978	213.564	183.75
					14	445.5	392.45	244.546	436.236	413.685	269.297	236.464
					18	513.429	468.882	296.368	432.143	537.154	636.979	362.057
					Days
				Clod + Phe	0	0	0	0	0	0	0	0
					4	123.008	90.944	73.75	91.2925	48.51	51.304	63.75
					7	164.152	150.03	105.593	177.315	109.8	171.5	121.994
					10	311.647	172.015	226.023	221.778	231.04	197.173	126.008
					14	369.548	204.546	331.364	229.075	306.2	313.28	167.046
					18	602.682	209.632	368.736	253.591	459.643	385.313	244.102
		Figure 5h
			Tumor volume
				Veh	541.008	785.293	821.516	1040.32	740.096	744.15	1247.96
				Veh + Phe	412.5	71.225	334.125	238.392	202.645	370.45	369.639	180.216
				Clod	513.429	468.882	296.368	432.143	537.154	636.979	362.057
				Clod + Phe	602.682	209.632	368.736	253.591	459.643	385.313	244.102
		Figure 5i
			CD206 (MFI)	NT	31236	23967	22671	27852	21351	24977	35728
				Phe	20404	8691	18370	13926	20286	12594	31837	18207
		Figure 5j
			Granzyme B (MFI)
				Veh	7902	5160	5979	7475	3376	2445	3398
				Veh + Phe	8561	10395	6450	9380	9167	13057	6897	11333
				Clod	9774	6717	6014	9232	8482	11347	7754
				Clod + Phe	10603	7160	9155	4152	7187	6647	8567
		Figure 5l
			Tumor volume	Days	Iso					Phe + Iso					anti-PD-1					Phe + anti-PD-1
				0	0	0	0	0	0	0	0	0	0	0	0	0	0	0	0	0	0	0	0	0
				3	21.386	25.1125	0	12.544	23.328	26.6955	5.032	23.4135	8.064	20.691	28.0645	4.13	13.8765	19.602	43.218	14.85	7.206	22.6625	0	14.4
				7	116.058	44.376	95.8455	96.228	109.651	126.852	18.7395	62.422	37.926	56.7	49.726	46.464	60.025	57.6	47.1495	58.752	58.8245	28.0645	30.324	38.7855
				11	85.012	157.604	287.557	255.881	384.592	92.2625	108.192	90.944	89.376	92.5965	52.038	102.602	126.852	226.482	106.624	55.296	41.6025	92.697	58.8245	44.5465
				14	585.045	249.9	196.52	472.017	552.23	166.887	219.488	109.81	126.852	116.058	380.208	147.875	160.55	147.456	202.612	81.12	97.556	61.2255	106.434	64.512
				18	793.152	922.383	354.784	689.989	992.188	239.704	228.267	246.402	137.312	318.028	348.174	272.281	292.783	521.324	335.962	79.3305	112.091	119.072	260.876	98.3125
		Figure 5m
			Tumor volume
				Iso	793.152	922.383	354.784	689.989	992.188
				Phe + Iso	239.704	228.267	246.402	137.312	318.028
				aPD-1	348.174	272.281	292.783	521.324	335.962
				Phe + aPD-1	79.3305	112.091	119.072	260.876	98.3125
		Figure 5n
			Tumor volume	Days	Iso					Phe + Iso					anti-PD-1					Phe + anti-PD-1
				0	0	0	0	0	0	0	0	0	0	0	0	0	0	0	0	0	0	0	0	0
				3	27.5625	13.122	15.979	28.7875	22.103	34.2225	16.896	17.9685	16.8175	37.2645	20.23	25.725	18.502	18.9225	22.3245	25.1125	20.23	25.047	19.35	10.3635
				7	38.025	24.5055	43.2	49.726	22.5	28.88	30.324	26.568	22.05	33.6	25.272	23.976	21.386	23.12	15.138	17.408	25.3265	37.926	23.976	16.9
				10	65.1655	44.1	42.025	46.4	53.016	25.3265	36.1415	36.8	28.0645	37.544	35.301	32.4	36.504	20.6615	37.8225	36.288	33.6	24.576	31.1805	12.844
				14	124.93	52.9	71.25	86.528	107.911	22.3245	43.4515	53.24	60.016	40.344	81.25	31.046	90.944	16.896	51.9115	31.1805	30.0125	35.378	35.301	23.4135
				17	225.4	206.91	65.664	291.2	187.272	52.5	100.92	43.218	46.464	51.9115	113.715	45.5625	13.456	112.896	121.104	47.1495	49.6125	36.1415	66.825	34.656
				21	138.384	425.27	555.038	540	215.136	74.36	161.604	80.0565	65.1655	249.018	99.238	188.06	71.25	200.9	161.874	97.556	30.324	41.6025	66.0275	90.75
				24	588.567	270.738	573.248	221.154	552.537	282.449	162.729	169.016	237.276	74.36	123.008	99.238	66.3255	316.894	274.36	79.768	118.354	39.7535	161.7	43.4515
				27	629.988	304.014	637.637	265.243	554.827	417.15	243.36	118.354	231.231	102.85	250.463	130.977	106.641	344.45	207.831	44.5465	124.93	169.05	81.027	53.24
		Figure 5o
			Tumor volume
				Iso	629.988	304.014	637.637	265.243	554.827
				Phe + Iso	417.15	243.36	118.354	231.231	102.85
				aPD-1	250.463	130.977	106.641	344.45	207.831
				Phe + aPD-1	44.5465	124.93	169.05	81.027	53.24

## Sheet: Figure 6
		Figure 6b
			MAOA mRNA		Days	Donor 1	Donor 2	Donor 3	Donor 4
					0	0.897415	1.55118	0.635806	0.917422
					3	139.5	316.714	112.445	105.184
					6	844.795	531.858	207.018	150.025
		Figure 6c
			MAOA mRNA			Donor 1	Donor 2	Donor 3	Donor 4
					NC	1.94963	0.577624	0.599654	0.87309
					IL-4/IL-13	156.087	118.867	54.5013	36.8911
		Figure 6d	Anti-MAO-A , human monocyte-derived macrophages (MDMs), with or without IL-4 and IL-13 polarization
			MAO-A	Abcam, Recombinant Anti-Monoamine Oxidase A/MAO-A antibody [EPR7101], ab126751
		Figure 6d	Anti-β-actin, human MDMs, with or without IL-4 and IL-13 polarization
				Santa Cruz, β-Actin Antibody (AC-15), sc-69879
		Figure 6e
			CD206 (MFI)			NT				Phe
					NC	4009	4038	3994	4100	3827	3840	4001	4014
					IL-4/IL-13	11547	11695	11652	11720	6214	6244	6293	6465
		Figure 6f
			ALOX15 mRNA			NT			Phe
					NC	0.929001	0.93676	1.13426	4.68728	4.52135	4.6388
					IL-4/IL-13	5582.72	4727.14	6844.61	3294.29	3494.21	2559.69
		Figure 6g
			CD200R mRNA			NC			Phe
					NC	0.813884	0.923955	1.26216	1.43783	1.27978	1.40434
					IL-4/IL-13	63.6856	76.8991	72.5999	21.2574	26.3347	23.9822
		Figure 6i
			CD206 (MFI)		NT	3926	3435	3021	2768
					Phe	2553	2248	2022	2131
		Figure 6j
			CD273 (MFI)		NT	7531	7911	6022	7013
					Phe	4405	4614	4343	3151
		Figure 6l			Column number
					from left side
			Liver tumor cell count		1	33.038	32.2287	28.9367	29.9609	16.1976	26.3478
					2	1.46297	0.918872	0.250645	0.688679	1.64584	1.03373
					3	13.9639	19.3445	20.818	20.0397	19.2392	21.3442
					4	10.9683	9.78478	10.4796	12.8207	13.8341	5.01729
		Figure 6m			Column number
					from left side
			ESO-T cell count		1	43.656	41.812	56.312	59.224	53.12	51.18
					2	22.104	12.416	15.92	12.98	20.984	26.184
					3	25.908	40.944	21.636	40.12	35.604	30.368
		Figure 6n
			MAOA mRNA		Mo	0.882742	0.832196	0.514383	1.67588	1.06063	0.766796	1.15342	1.02662	1.41804	0.874118	0.760963	1.03422
					TAM	3.75028	7.6472	6.16836	9.28271

## Sheet: Sup. Figure S1
		Figure S1a	Anti-MAO-A , Spleen (SP) group
			MAO-A	Abcam, Recombinant Anti-Monoamine Oxidase A/MAO-A antibody [EPR7101], ab126751
		Figure S1a	Anti-β-actin, SP group
			β-actin	Santa Cruz, β-Actin Antibody (AC-15), sc-69879
		Figure S1a	Anti-MAO-A , bone marrow (BM) group
			MAO-A	Abcam, Recombinant Anti-Monoamine Oxidase A/MAO-A antibody [EPR7101], ab126751
		Figure S1a	Anti-β-actin, BM group
			β-actin	Santa Cruz, β-Actin Antibody (AC-15), sc-69879
		Figure S1c
			TAMs		WT	14.9084	18.3375	20.3846	14.752	19.5933	11.1996	19.313	17.1972	19.402
					KO	21.9904	17.3518	15.7365	23.3465	10.2242	12.8992	8.05506	13.455
		Figure S1d
			Granzyme B (MFI)		WT	3198	3767	5606	3462	7944	5379	5143	5543	6674
					KO	6302	9400	9772	7709	8122	7217	7856	6449

## Sheet: Sup. Figure S2
		Figure S2a
			Granzyme B (MFI)		WT	5771	12009	18168	8598	16665	2308	10852
					KO	15667	8974	25816	21000	21072	22951	28972	19752	18843
		Figure S2b
			Granzyme B (MFI)		WT	1514	2031	1970	1464	1665	2308	852
					KO	3961	3003	1763	5783	3178	3840	2935	3044	4999

## Sheet: Sup. Figure S3
		Figure S3a	Anti-Arginase-1 , Maoa WT and Maoa KO BMDMs, with or without IL-4/IL-13 polarization.
			Arginase-1	Cell Signaling Technology, Arginase-1 (D4E3M™) XP® Rabbit mAb , #93668
		Figure S3a	Anti-β-actin, Maoa WT and Maoa KO BMDMs, with or without IL-4/IL-13 polarization.
			Anti-β-actin	Santa Cruz, β-Actin Antibody (AC-15), sc-69879
		Figure S3b
				WT				KO
			0:1	18409	17503	19319		18413.8	18723.2	19386.7
			1:2	3161	3175	4006		6321.55	6234.15	5729.3
			1:4	10669	12301	9627		14326.7	15100.6	14055.3
			1:8	13927	15034	16115		16485.2	16305.9	16918.8

## Sheet: Sup. Figure S4
		Figure S4b
			ROS levels	H2O2 (μM)	WT					KO
				0	1.03466	1.0123	0.989531	0.963513		0.446793	0.476471	0.49314	0.486228
				100	3.37311	3.1243	3.00844	2.68564		3.48247	3.92845	4.18823	2.69214

[truncated: 3 more sheets: Sup. Figure S5, Sup. Figure S6, Sup. Figure S8]
